# Supplementary material for: PVCbase: an integrated web resource for the PVC bacterial proteomes
Source: Database (Oxford). 2018 Apr 24;2018:bay042. doi: 10.1093/database/bay042 (PMC5915940; doi:10.1093/database/bay042)
Supplement: Supplementary Data [file bay042_supp.zip]

Archive with 7 entries (7 files):
- Table_S5.XLSX
- Figure_S1.JPEG
- Figure_S2.JPEG
- Table_S1.xlsx
- Table_S2.xlsx
- Table_S3.XLSX
- Table_S4.XLSX
