# Supplementary material for: PVCbase: an integrated web resource for the PVC bacterial proteomes
Source: Database (Oxford). 2018 Apr 24;2018:bay042. doi: 10.1093/database/bay042 (PMC5915940; doi:10.1093/database/bay042)
Supplement: Supplementary Data [file bay042_supp.zip › Table_S5.XLSX]

## Sheet: Sheet1
STATISTICS
	Disorder content (%)	LDR content (%)	HD proteins (%)	TM proteins (%)
	Mean/Median	Mean/Median	Mean/Median	Mean/Median
Planctomycetes	12.15/12.39	2.83/2.915	5.51/5.14	23.73/24.005
Verrucomicrobia	7.43/7.08	1.27/1.09	2.82/2.67	24.73/23.55
Chlamydia	4.95/5.135	1.41/1.54	2.24/2.14	24.44/24.43
Lentisphaera	5.39/5.39	0.70/0.7	1.74/1.74	20.89/20.89
non-PVC Bacteria	6.82/5.945	1.44/1.0	2.52/1.85	24.08/23.885
Archaea	6.33/2.86	1.29/0.5	3.05/1.12	20.34/21.06
Eukarayote	20.50/20.4	10.92/10.11	11.90/10.85	20.61/19.26
P-values of Disorder Content comparisons by Wilcoxon Rank Sum Test (2-tailed)
	Planctomycetes	Verrucomicrobia	Chlamydia	Lentisphaera	non-PVC Bacteria	Archaea	Eukarayote
Planctomycetes	-	0.000749	0.000664	0.201	0.000104	0.00305	6.71e-05
Verrucomicrobia	0.000749	-	0.0112	0.311	0.164	0.0397	9.9e-06
Chlamydia	0.000664	0.0112	-	0.114	0.0895	0.154	4.4e-06
Lentisphaera	0.201	0.311	0.114	-	0.674	0.535	0.0951
non-PVC Bacteria	0.000104	0.164	0.0895	0.674	-	0.115	5.48e-09
Archaea	0.00305	0.0397	0.154	0.535	0.115	-	5.08e-05
Eukarayote	6.71e-05	9.9e-06	4.4e-06	0.0951	5.48e-09	5.08e-05	-
Threshold: 0.05	0.05
P-values of LDR Content comparisons by Wilcoxon Rank Sum Test (2-tailed)
	Planctomycetes	Verrucomicrobia	Chlamydia	Lentisphaera	non-PVC Bacteria	Archaea	Eukarayote
Planctomycetes	-	8.6e-06	1.59e-05	0.1	5.85e-09	2.82e-06	2.33e-08
Verrucomicrobia	8.6e-06	-	0.000108	0.111	9.63e-07	3.44e-05	2.02e-06
Chlamydia	1.59e-05	0.000108	-	0.114	2.3e-06	5.55e-05	4.4e-06
Lentisphaera	0.1	0.111	0.114	-	0.0929	0.107	0.0951
non-PVC Bacteria	5.85e-09	9.63e-07	2.3e-06	0.0929	-	1.9e-07	7.81e-11
Archaea	2.82e-06	3.44e-05	5.55e-05	0.107	1.9e-07	-	4.78e-07
Eukarayote	6.86e-08	2.02e-06	7.28e-06	0.158	1.97e-10	1.04e-05	-
Threshold: 0.05	0.05
P-values of HD Protein Content comparisons by Wilcoxon Rank Sum Test (2-tailed)
	Planctomycetes	Verrucomicrobia	Chlamydia	Lentisphaera	non-PVC Bacteria	Archaea	Eukarayote
Planctomycetes	-	8.6e-06	1.59e-05	0.1	5.85e-09	2.82e-06	2.33e-08
Verrucomicrobia	8.6e-06	-	0.000108	0.111	9.63e-07	3.44e-05	2.02e-06
Chlamydia	1.59e-05	0.000108	-	0.114	2.3e-06	5.55e-05	4.4e-06
Lentisphaera	0.1	0.111	0.114	-	0.0929	0.107	0.0951
non-PVC Bacteria	5.85e-09	9.63e-07	2.3e-06	0.0929	-	1.9e-07	7.81e-11
Archaea	2.82e-06	3.44e-05	5.55e-05	0.107	1.9e-07	-	1.2e-06
Eukarayote	1.24e-07	3.29e-06	8.58e-06	0.158	2.67e-10	4.47e-05	-
Threshold: 0.05	0.05
P-values of TM Protein Content comparisons by Wilcoxon Rank Sum Test (2-tailed)
	Planctomycetes	Verrucomicrobia	Chlamydia	Lentisphaera	non-PVC Bacteria	Archaea	Eukarayote
Planctomycetes	-	0.418	0.388	0.201	0.801	0.00347	0.00605
Verrucomicrobia	0.418	-	0.944	0.111	0.666	0.00106	0.0116
Chlamydia	0.388	0.944	-	0.114	0.723	0.00356	0.0148
Lentisphaera	0.201	0.111	0.114	-	0.208	0.901	0.797
non-PVC Bacteria	0.801	0.666	0.723	0.208	-	0.0005	0.000692
Archaea	0.00347	0.00106	0.00356	0.901	0.0005	-	0.766
Eukarayote	0.00605	0.0116	0.0148	0.797	0.000692	0.766	-
Threshold: 0.05	0.05
