# Supplementary material for: PVCbase: an integrated web resource for the PVC bacterial proteomes
Source: Database (Oxford). 2018 Apr 24;2018:bay042. doi: 10.1093/database/bay042 (PMC5915940; doi:10.1093/database/bay042)
Supplement: Supplementary Data [file bay042_supp.zip › Table_S1.xlsx]

## Sheet: Sheet1
Organism	Tax ID	Genome Assembly Level	No. of proteins	Source
Planctomycetes
Blastopirellula marina DSM 3645	314230	Scaffold	6025	NCBI
Gemmata obscuriglobus UQM 2246	214688	Contig	7756	NCBI
Isosphaera pallida ATCC 43644	575540	Complete Genome	3721	UniProt
Phycisphaera mikurensis NBRC 102666	1142394	Complete Genome	3269	UniProt
Pirellula staleyi ATCC 27377	530564	Complete Genome	4711	UniProt
Planctomyces brasiliensis ATCC 49424	756272	Complete Genome	4710	UniProt
Planctomyces limnophilus DSM 3776	521674	Complete Genome	4258	UniProt
Planctomyces maris DSM 8797	344747	Contig	6480	NCBI
Planctomycete KSU-1	247490	Contig	3600	NCBI
Rhodopirellula baltica SH 1	243090	Chromosome	7271	UniProt
Rhodopirellula europaea 6C	1263867	Contig	6188	NCBI
Rhodopirellula maiorica SM1	1265738	Contig	7825	NCBI
Rhodopirellula sallentina SM41	1263870	Contig	6873	NCBI
Rhodopirellula sp. SWK7	595460	Contig	7239	NCBI
Schlesneria paludicola DSM 18645	1123242	Scaffold	6198	NCBI
Singulisphaera acidiphila ATCC BAA-1392	886293	Complete Genome	7126	UniProt
Zavarzinella formosa DSM 19928	1123508	Scaffold	8123	NCBI
Verrucomicrobia
Akkermansia muciniphila ATCC BAA-835	349741	Complete Genome	2137	UniProt
Chthoniobacter flavus Ellin428	497964	Scaffold	6705	NCBI
Coraliomargarita akajimensis DSM 45221	583355	Complete Genome	3110	UniProt
Methylacidiphilum fumariolicum SolV	1156937	Complete Genome	2208	NCBI
Methylacidiphilum infernorum V4	481448	Complete Genome	2470	UniProt
Opitutaceae bacterium TAV5	794903	Complete Genome	6011	UniProt
Opitutus terrae PB90-1	452637	Complete Genome	4588	UniProt
Pedosphaera parvulla Ellin514	320771	Contig	6510	NCBI
Rubritalea marina DSM 17716	1123070	Scaffold	2283	NCBI
Verrucomicrobiae bacterium DG1235	382464	Scaffold	4884	NCBI
Verrucomicrobium spinosum DSM 4136	240016	Complete Genome	6466	NCBI
Chlamydiae
Chlamydophila pneumoniae CWL029	115713	Complete Genome	1033	NCBI
Chlamydophila psittaci 6BC	331636	Complete Genome	1217	UniProt
Chlamydia trachomatis D/UW-3/CX	272561	Complete Genome	895	UniProt
Chlamydophila abortus S26/3	218497	Complete Genome	932	UniProt
Chlamydophila felis Fe/C-56	264202	Complete Genome	1013	UniProt
Chlamydia pecorum E58	331635	Complete Genome	988	UniProt
Parachlamydia acanthamoebae UV7	765952	Complete Genome	2784	UniProt
Protochlamydia amoebophila UWE25	264201	Chromosome	2023	UniProt
Simkania negevensis Z	331113	Complete Genome	2516	UniProt
Waddlia chondrophila ATCC VR-1470	716544	Complete Genome	1919	UniProt
Lentisphaerae
Lentisphaera araneosa HTCC2155	313628	Contig	5104	NCBI
