# Supplementary material for: PVCbase: an integrated web resource for the PVC bacterial proteomes
Source: Database (Oxford). 2018 Apr 24;2018:bay042. doi: 10.1093/database/bay042 (PMC5915940; doi:10.1093/database/bay042)
Supplement: Supplementary Data [file bay042_supp.zip › Table_S2.xlsx]

## Sheet: Sheet1
Organism	Tax ID	Genome Assembly Level	No. of proteins
Bacteria (excluding PVC)
Agrobacterium fabrum C58	176299	Complete Genome	5344
Azotobacter vinelandii	354	Contig	4990
Bacillus subtilis	1423	Contig	4197
Caulobacter crescentus	190650	Complete Genome	3720
E coli K12	83333	Complete Genome	4306
Lactobacillus casei	1582	Complete Genome	2708
Magnetospirillum magneticum	84159	Complete Genome	4514
Mycoplasma genitalium	243273	Complete Genome	483
Pseudomonas aeruginosa	287	Contig	5563
Pseudomonas fluorescens	216595	Complete Genome	6388
Salmonella typhimurium	90371	Contig	4533
Shigella dysenteriae	984897	Complete Genome	3897
Staphylococcus aureus	93061	Contig	2889
Yersinia pestis	632	Contig	3909
Aquifex aeolicus VF5	63373	Complete Genome	1553
Bifidobacterium longum	216816	Scaffold	1725
Chloroflexus aurantiacus	1108	Complete Genome	3850
Corynebacterium glutamicum	1718	Complete Genome	3093
Dictyoglomus turgidum	513050	Complete Genome	1743
Fusobacterium nucleatum	851	Complete Genome	2046
Gemmatimonas aurantiaca	173480	Complete Genome	3932
Leptospira interrogans	173	Contig	3676
Mesoplasma florum	2151	Complete Genome	683
Moorella thermoacetica	1525	Complete Genome	2451
Rhodospirillum rubrum	1085	Complete Genome	3835
Salinibacter ruber M31	146919	Complete Genome	2812
Streptomyces coelicolor	1902	Complete Genome	8032
Synechocystis	1142	Complete Genome	3507
Thermanaerovibrio acidaminovorans	525903	Complete Genome	1737
Thermodesulfovibrio yellowstonii	28262	Complete Genome	1982
Thermotoga maritima	2336	Complete Genome	1852
Thermus thermophilus	274	Complete Genome	2227
Archaea
Bathyarchaeota archaeon BA2	1700837	Scaffold	2426
Candidatus Micrarchaeum acidiphilum	425595	Contig	1761
Halobacterium salinarum NRC-1	2242	Complete Genome	1029
Haloterrigena turkmenica	543526	Complete Genome	5113
Korarchaeum cryptofilum OPF8	498846	Complete Genome	1602
Lokiarchaeum sp GC14	1655637	Contig	5378
Methanocaldococcus jannaschii	2190	Complete Genome	1787
Methanococcus maripaludis S2	39152	Complete Genome	1722
Methanopyrus kandleri AV19	190192	Complete Genome	1687
Methanothermobacter thermautotrophicus	145262	Complete Genome	1868
Nanoarchaeum equitans Kin4-M	160232	Complete Genome	536
Nanosalina sp	889948	Scaffold	1673
Natronobacterium gregoryi SP2	44930	Contig	3624
Nitrososphaera gargensis Ga9.2	1237085	Complete Genome	3523
Pyrobaculum aerophilum	13773	Complete Genome	2590
Thermococcus kodakarensis	311400	Complete Genome	2301
Eukarya
Arabidopsis thaliana	3702	Complete Genome	31477
Caenorhabditis elegans	6239	Complete Genome	26596
Chlamydomonas reinhardtii	3055	Scaffold	14337
Dictyostelium discoideum	44689	Complete Genome	12746
Drosophila melanogaster	7227	Complete Genome	22005
Tetrahymena thermophila SB210	5911	Scaffold	26976
Amphimedon queenslandica	400682	Scaffold	29758
Ashbya gossypii	33169	Complete Genome	4760
Batrachochytrium dendrobatidis	109871	Complete Genome	8610
Capsaspora owczarzaki	595528	Scaffold	9794
Cyanidioschyzon merolae	45157	Complete Genome	4995
Emiliania huxleyi	2903	Scaffold	35697
Encephalitozoon cuniculi	6035	Complete Genome	2008
Entamoeba histolytica	5759	Scaffold	7959
Guillardia theta	55529	Complete Genome	24590
Homo sapiens	9606	Complete Genome	70225
Leishmania braziliensis	5660	Complete Genome	8084
Monosiga brevicollis	81824	Scaffold	9188
Phaeodactylum tricornutum	556484	Complete Genome	10465
Phytophthora ramorum	164328	Scaffold	15349
Plasmodiophora brassicae	37360	Complete Genome	9720
Plasmodium falciparum 3D7	5833	Complete Genome	5353
Schistosoma mansoni	6183	Complete Genome	11723
Thelohanellus kitauei	669202	Scaffold	14792
Trichoplax adhaerens	10228	Scaffold	11520
Ustilago maydis	5270	Contigs	6806
