# Supplementary material for: PVCbase: an integrated web resource for the PVC bacterial proteomes
Source: Database (Oxford). 2018 Apr 24;2018:bay042. doi: 10.1093/database/bay042 (PMC5915940; doi:10.1093/database/bay042)
Supplement: Supplementary Data [file bay042_supp.zip › Table_S3.XLSX]

## Sheet: Sheet1
Species	Organism	Prts	>1 TMH Prts	%	>2 TMH Prts	%	>3 TMH Prts	%	>4 TMH Prts	%	>5 TMH Prts	%	>6 TMH Prts	%	>7 TMH Prts	%	>8 TMH Prts	%	>9 TMH Prts	%	>10 TMH Prts	%
Blastopirellula_marina_DSM3645_tax314230_NCBI_6025prt	Planctomycetes	6025	1491	24.75	750	12.45	559	9.28	452	7.5	350	5.81	279	4.63	219	3.63	192	3.19	153	2.54	127	2.11
Gemmata_obscuriglobus_UQM2246_tax214688_NCBI_7756prt	Planctomycetes	7756	1568	20.22	824	10.62	593	7.65	468	6.03	367	4.73	312	4.02	248	3.2	204	2.63	161	2.08	131	1.69
Isosphaera_pallida_ATCC43644_tax575540_UniProt_3721prt	Planctomycetes	3721	964	25.91	514	13.81	425	11.42	368	9.89	299	8.04	250	6.72	210	5.64	177	4.76	138	3.71	109	2.93
Phycisphaera_mikurensis_NBRC102666_tax1142394UniProt_3269prt	Planctomycetes	3269	742	22.7	443	13.55	359	10.98	298	9.12	255	7.8	222	6.79	169	5.17	141	4.31	117	3.58	99	3.03
Pirellula_staleyi_DSM6068_tax530564_UniProt_4711prt	Planctomycetes	4711	1304	27.68	634	13.46	476	10.1	385	8.17	290	6.16	238	5.05	185	3.93	164	3.48	124	2.63	100	2.12
Planctomyces_brasiliensis_ATCC49424_tax756272_UniProt_4710prt	Planctomycetes	4710	1201	25.5	620	13.16	507	10.76	401	8.51	324	6.88	273	5.8	226	4.8	188	3.99	157	3.33	129	2.74
Planctomyces_limnophilus_DSM3776_tax521674_UniProt_4258prt	Planctomycetes	4258	1123	26.37	569	13.36	448	10.52	361	8.48	292	6.86	248	5.82	212	4.98	181	4.25	146	3.43	114	2.68
Planctomyces_maris_DSM8797_tax344747_NCBI_6480prt	Planctomycetes	6480	1636	25.25	845	13.04	664	10.25	528	8.15	413	6.37	355	5.48	300	4.63	264	4.07	221	3.41	178	2.75
Planctomycete_KSU-1_tax247490_NCBI_3600prt	Planctomycetes	3600	923	25.64	431	11.97	329	9.14	275	7.64	227	6.31	192	5.33	143	3.97	121	3.36	96	2.67	82	2.28
Rhodopirellula_baltica_SH1_tax243090_UniProt_7271prt	Planctomycetes	7271	1522	20.93	813	11.18	628	8.64	496	6.82	371	5.1	306	4.21	245	3.37	214	2.94	165	2.27	140	1.93
Rhodopirellula_europaea_6C_tax1263867_NCBI_6188prt	Planctomycetes	6188	1391	22.48	769	12.43	605	9.78	487	7.87	379	6.12	312	5.04	254	4.1	218	3.52	171	2.76	153	2.47
Rhodopirellula_maiorica_SM1_tax1265738_NCBI_7825prt	Planctomycetes	7825	1676	21.42	864	11.04	661	8.45	535	6.84	424	5.42	361	4.61	277	3.54	230	2.94	183	2.34	157	2.01
Rhodopirellula_sallentina_SM41_tax1263870_NCBI_6873prt	Planctomycetes	6873	1477	21.49	764	11.12	601	8.74	491	7.14	391	5.69	326	4.74	256	3.72	215	3.13	182	2.65	146	2.12
Rhodopirellula_sp_SWK7_tax595460_NCBI_7239prt	Planctomycetes	7239	1633	22.56	840	11.6	667	9.21	544	7.51	427	5.9	362	5	284	3.92	249	3.44	201	2.78	173	2.39
Schlesneria_paludicola_DSM18645_tax1123242_NCBI_6198prt	Planctomycetes	6198	1484	23.94	817	13.18	617	9.95	510	8.23	393	6.34	343	5.53	284	4.58	251	4.05	212	3.42	168	2.71
Singulisphaera_acidiphila_DSM18658_tax886293_UniProt_7126prt	Planctomycetes	7126	1873	26.28	974	13.67	776	10.89	639	8.97	514	7.21	433	6.08	359	5.04	312	4.38	265	3.72	212	2.98
Zavarzinella_formosa_DSM19928_tax1123508_NCBI_8123prt	Planctomycetes	8123	1617	19.91	842	10.37	611	7.52	486	5.98	381	4.69	315	3.88	258	3.18	217	2.67	169	2.08	137	1.69
Akkermansia_muciniphila_ATCCBAA835_tax349741_UniProt_2137prt	Verrucomicrobia	2137	484	22.65	308	14.41	272	12.73	231	10.81	198	9.27	177	8.28	146	6.83	130	6.08	106	4.96	88	4.12
Chthoniobackter_flavus_tax497964_NCBI_6705prt	Verrucomicrobia	6705	1579	23.55	866	12.92	660	9.84	524	7.82	405	6.04	342	5.1	261	3.89	215	3.21	167	2.49	125	1.86
Coraliomargarita_akajimensis_DSM45221_tax583355_UniProt_3110prt	Verrucomicrobia	3110	750	24.12	436	14.02	347	11.16	291	9.36	242	7.78	201	6.46	164	5.27	137	4.41	108	3.47	91	2.93
Methylacidiphilum_fumariolicum_SolV_tax1156937_NCBI_2208prt	Verrucomicrobia	2208	559	25.32	272	12.32	226	10.24	186	8.42	155	7.02	121	5.48	93	4.21	79	3.58	64	2.9	56	2.54
Methylacidiphilum_infernorum_V4_tax481448_UniProt_2470prt	Verrucomicrobia	2470	574	23.24	266	10.77	220	8.91	180	7.29	154	6.23	124	5.02	96	3.89	85	3.44	68	2.75	58	2.35
Opitutaceae_bacterium_TAV5_tax794903_UniProt_6011prt	Verrucomicrobia	6011	1748	29.08	758	12.61	556	9.25	483	8.04	397	6.6	337	5.61	258	4.29	217	3.61	182	3.03	154	2.56
Opitutus_terrae_DSM11246_tax452637_Uniprot_4588prt	Verrucomicrobia	4588	1226	26.72	741	16.15	604	13.16	532	11.6	449	9.79	395	8.61	316	6.89	282	6.15	210	4.58	167	3.64
Pedosphaera_parvula_Ellin514_tax320771_NCBI_6510prt	Verrucomicrobia	6510	1887	28.99	902	13.86	672	10.32	539	8.28	409	6.28	338	5.19	261	4.01	218	3.35	181	2.78	145	2.23
Rubritalea_marina_DSM17716_tax1123070_NCBI_2283prt	Verrucomicrobia	2283	510	22.34	320	14.02	255	11.17	213	9.33	175	7.67	146	6.4	116	5.08	99	4.34	79	3.46	65	2.85
Verrucomicrobiae_bacterium_DG1235_tax382464_NCBI_4884prt	Verrucomicrobia	4884	1144	23.42	689	14.11	554	11.34	457	9.36	382	7.82	328	6.72	253	5.18	222	4.55	172	3.52	152	3.11
Verrucomicrobium_spinosum_DSM4136_tax240016_NCBI_6466prt	Verrucomicrobia	6466	1458	22.55	782	12.09	628	9.71	512	7.92	394	6.09	341	5.27	266	4.11	230	3.56	188	2.91	148	2.29
Chlamydia_trachomatis_D-UW3-Cx_tax272561_UniProt_895prt	Chlamydia	895	220	24.58	154	17.21	100	11.17	88	9.83	73	8.16	63	7.04	50	5.59	39	4.36	31	3.46	27	3.02
Chlamydophila_abortus_S26-3_tax218497_UniProt_932prt	Chlamydia	932	243	26.07	173	18.56	113	12.12	96	10.3	79	8.48	64	6.87	51	5.47	39	4.18	33	3.54	26	2.79
Chlamydophila_felis_Fe-C56_tax264202_UniProt_1013prt	Chlamydia	1013	264	26.06	175	17.28	112	11.06	98	9.67	80	7.9	65	6.42	51	5.03	38	3.75	31	3.06	27	2.67
Chlamydophila_pecorum_ATCCVR628-E58_tax331635_UniProt_988prt	Chlamydia	988	226	22.87	146	14.78	104	10.53	86	8.7	70	7.09	60	6.07	49	4.96	38	3.85	32	3.24	24	2.43
Chlamydophila_pneumoniae_CWL029_tax115713_NCBI_1033prt	Chlamydia	1033	284	27.49	203	19.65	114	11.04	97	9.39	78	7.55	68	6.58	56	5.42	41	3.97	30	2.9	27	2.61
Chlamydophila_psittaci_6BC_tax331636_UniProt_1217prt	Chlamydia	1217	337	27.69	234	19.23	144	11.83	119	9.78	99	8.13	80	6.57	63	5.18	47	3.86	40	3.29	29	2.38
Parachlamydia_acanthamoebae_UV7_tax765952_UniProt_2784prt	Chlamydia	2784	584	20.98	352	12.64	278	9.99	243	8.73	201	7.22	170	6.11	140	5.03	119	4.27	103	3.7	88	3.16
Protochlamydia_amoebophila_UWE25_tax264201_UniProt_2023prt	Chlamydia	2023	464	22.94	262	12.95	195	9.64	166	8.21	136	6.72	118	5.83	85	4.2	75	3.71	60	2.97	49	2.42
Simkania_negevensis_Z_tax331113_UniProt_2516prt	Chlamydia	2516	611	24.28	386	15.34	298	11.84	248	9.86	202	8.03	175	6.96	142	5.64	126	5.01	116	4.61	105	4.17
Waddlia_chondrophila_ATCC-VR1470_tax716544_UniProt_1919prt	Chlamydia	1919	412	21.47	263	13.71	211	11	183	9.54	150	7.82	134	6.98	106	5.52	86	4.48	74	3.86	63	3.28
Lentisphaera_araneosa_HTCC2155_tax313628_NCBI_5104prt	Lentisphaera	5104	1066	20.89	523	10.25	396	7.76	313	6.13	251	4.92	213	4.17	165	3.23	137	2.68	116	2.27	99	1.94
Agrobacterium_fabrum_C58	non-PVC Bacteria	5344	1272	23.8	906	16.95	774	14.48	695	13.01	597	11.17	507	9.49	335	6.27	276	5.16	222	4.15	175	3.27
Azotobacter_vinelandii_DJ	non-PVC Bacteria	4990	967	19.38	672	13.47	553	11.08	494	9.9	415	8.32	358	7.17	279	5.59	242	4.85	204	4.09	173	3.47
Bacillus_subtilis_168	non-PVC Bacteria	4197	1165	27.76	843	20.09	693	16.51	608	14.49	498	11.87	413	9.84	332	7.91	300	7.15	252	6	219	5.22
Caulobacter_crescentus_CB15	non-PVC Bacteria	3720	831	22.34	518	13.92	420	11.29	361	9.7	290	7.8	244	6.56	165	4.44	149	4.01	127	3.41	104	2.8
E_coli_K12	non-PVC Bacteria	4306	1059	24.59	774	17.97	659	15.3	602	13.98	522	12.12	458	10.64	378	8.78	347	8.06	295	6.85	261	6.06
Lactobacillus_casei_ATCC334	non-PVC Bacteria	2708	810	29.91	573	21.16	457	16.88	406	14.99	332	12.26	266	9.82	190	7.02	165	6.09	130	4.8	115	4.25
Magnetospirillum_magneticumAMB1	non-PVC Bacteria	4514	979	21.69	637	14.11	438	9.7	376	8.33	307	6.8	265	5.87	214	4.74	184	4.08	146	3.23	113	2.5
Mycoplasma_genitalium_G37	non-PVC Bacteria	483	111	22.98	77	15.94	60	12.42	53	10.97	46	9.52	43	8.9	27	5.59	20	4.14	15	3.11	11	2.28
Pseudomonas_aeruginosa_ATCC15692	non-PVC Bacteria	5563	1341	24.11	934	16.79	779	14	692	12.44	583	10.48	498	8.95	395	7.1	354	6.36	299	5.37	266	4.78
Pseudomonas_fluorescens_SBW25	non-PVC Bacteria	6388	1494	23.39	1063	16.64	849	13.29	764	11.96	642	10.05	543	8.5	431	6.75	384	6.01	323	5.06	288	4.51
Salmonella_typhimurium_ATCC_700720	non-PVC Bacteria	4533	1117	24.64	804	17.74	678	14.96	617	13.61	522	11.52	455	10.04	368	8.12	338	7.46	292	6.44	249	5.49
Shigella_dysenteriae_serotype_1	non-PVC Bacteria	3897	804	20.63	577	14.81	492	12.63	439	11.27	376	9.65	326	8.37	252	6.47	226	5.8	179	4.59	162	4.16
Staphylococcus_aureus_NCTC8325	non-PVC Bacteria	2889	747	25.86	532	18.41	448	15.51	396	13.71	329	11.39	279	9.66	212	7.34	190	6.58	160	5.54	134	4.64
Yersinia_pestis	non-PVC Bacteria	3909	988	25.28	657	16.81	557	14.25	497	12.71	417	10.67	361	9.24	273	6.98	243	6.22	199	5.09	165	4.22
Aquifex_aeolicus_VF5_1553prts	non-PVC Bacteria	1553	315	20.28	212	13.65	192	12.36	166	10.69	130	8.37	106	6.83	85	5.47	71	4.57	47	3.03	40	2.58
Bifidobacterium_longum_1725prts	non-PVC Bacteria	1725	435	25.22	326	18.9	266	15.42	244	14.14	205	11.88	172	9.97	125	7.25	110	6.38	91	5.28	75	4.35
Chloroflexus_aurantiacus_3850prts	non-PVC Bacteria	3850	1114	28.94	708	18.39	576	14.96	517	13.43	439	11.4	388	10.08	281	7.3	235	6.1	198	5.14	168	4.36
Corynebacterium_glutamicum_3093prts	non-PVC Bacteria	3093	793	25.64	589	19.04	474	15.32	411	13.29	341	11.02	288	9.31	230	7.44	208	6.72	177	5.72	148	4.78
Dictyoglomus_turgidum_1743prts	non-PVC Bacteria	1743	480	27.54	263	15.09	230	13.2	210	12.05	179	10.27	155	8.89	82	4.7	63	3.61	46	2.64	36	2.07
Fusobacterium_nucleatum_2046prts	non-PVC Bacteria	2046	478	23.36	357	17.45	298	14.57	271	13.25	222	10.85	194	9.48	153	7.48	132	6.45	110	5.38	91	4.45
Gemmatimonas_aurantiaca_3932prts	non-PVC Bacteria	3932	876	22.28	549	13.96	444	11.29	375	9.54	284	7.22	237	6.03	175	4.45	148	3.76	124	3.15	104	2.64
Leptospira_interrogans_3676prts	non-PVC Bacteria	3676	983	26.74	529	14.39	428	11.64	370	10.07	306	8.32	254	6.91	190	5.17	153	4.16	128	3.48	94	2.56
Mesoplasma_florum_683prts	non-PVC Bacteria	683	169	24.74	134	19.62	120	17.57	103	15.08	90	13.18	78	11.42	53	7.76	47	6.88	31	4.54	27	3.95
Moorella_thermoacetica_2451prts	non-PVC Bacteria	2451	570	23.26	364	14.85	308	12.57	265	10.81	216	8.81	183	7.47	143	5.83	125	5.1	97	3.96	83	3.39
Rhodospirillum_rubrum_3835prts	non-PVC Bacteria	3835	890	23.21		15.93	496	12.93	454	11.84	396	10.33	326	8.5	256	6.68	220	5.74	176	4.59	139	3.62
Salinibacter_ruber_M31_2812prts	non-PVC Bacteria	2812	674	23.97	442	15.72	359	12.77	314	11.17	247	8.78	205	7.29	151	5.37	129	4.59	109	3.88	94	3.34
Streptomyces_coelicolor_8038prts	non-PVC Bacteria	8038	1886	23.46	1257	15.64	1026	12.76	900	11.2	741	9.22	629	7.83	431	5.36	381	4.74	329	4.09	267	3.32
Synechocystis_sp_3507prts	non-PVC Bacteria	3507	860	24.52	533	15.2	411	11.72	342	9.75	276	7.87	241	6.87	173	4.93	140	3.99	107	3.05	89	2.54
Thermanaerovibrio_acidaminovorans_1737prts	non-PVC Bacteria	1737	399	22.97	242	13.93	197	11.34	183	10.54	144	8.29	127	7.31	109	6.28	94	5.41	72	4.15	63	3.63
Thermodesulfovibrio_yellowstonii_1982prts	non-PVC Bacteria	1982	464	23.41	277	13.98	212	10.7	187	9.43	154	7.77	136	6.86	102	5.15	95	4.79	68	3.43	56	2.83
Thermotoga_maritima_1852prts	non-PVC Bacteria	1852	447	24.14	279	15.06	236	12.74	220	11.88	195	10.53	164	8.86	96	5.18	73	3.94	59	3.19	44	2.38
Thermus_termophilus_2227prts	non-PVC Bacteria	2227	455	20.43	319	14.32	268	12.03	235	10.55	192	8.62	162	7.27	115	5.16	96	4.31	76	3.41	61	2.74
Bathyarchaeota_archaeon_BA2_1761prts	Archaea	2426	511	21.06	400	16.49	312	12.86	265	10.92	209	8.62	179	7.38	143	5.89	114	4.7	96	3.96	80	3.3
Candidatus_Micrarchaeum_acidiphilum_1029prts	Archaea	1761	230	13.06	154	8.75	103	5.85	79	4.49	56	3.18	41	2.33	31	1.76	27	1.53	17	0.97	16	0.91
Halobacterium_salinarum_NRC-1	Archaea	1029	245	23.81	182	17.69	146	14.19	123	11.95	98	9.52	87	8.45	67	6.51	56	5.44	43	4.18	32	3.11
Haloterrigena_turkmenica_5113prts	Archaea	5113	1131	22.12	922	18.03	709	13.87	605	11.83	491	9.6	423	8.27	307	6	254	4.97	212	4.15	172	3.36
Korarchaeum_cryptofilum_OPF8_1602prts	Archaea	1602	339	21.16	237	14.79	208	12.98	183	11.42	161	10.05	134	8.36	89	5.56	74	4.62	57	3.56	46	2.87
Lokiarchaeum_sp_GC14_5378prts	Archaea	5378	938	17.44	683	12.7	488	9.07	420	7.81	323	6.01	261	4.85	183	3.4	123	2.29	100	1.86	85	1.58
Methanocaldococcus_jannaschii_1787prts	Archaea	1787	331	18.52	223	12.48	182	10.18	148	8.28	110	6.16	90	5.04	63	3.53	44	2.46	38	2.13	26	1.45
Methanococcus_maripaludis_S2_1722prts	Archaea	1722	352	20.44	249	14.46	215	12.49	182	10.57	145	8.42	123	7.14	89	5.17	70	4.07	56	3.25	45	2.61
Methanopyrus_kandleri_AV19_1687prts	Archaea	1687	284	16.83	198	11.74	163	9.66	133	7.88	98	5.81	75	4.45	46	2.73	31	1.84	23	1.36	23	1.36
Methanothermobacter_thermautotrophicus_1868prts	Archaea	1868	408	21.84	270	14.45	219	11.72	169	9.05	142	7.6	120	6.42	84	4.5	60	3.21	44	2.36	31	1.66
Nanoarchaeum_equitans_Kin4-M_536prts	Archaea	536	121	22.57	71	13.25	60	11.19	51	9.51	35	6.53	21	3.92	15	2.8	12	2.24	9	1.68	8	1.49
Nanosalina_sp_1673prts	Archaea	1673	317	18.95	202	12.07	144	8.61	120	7.17	86	5.14	64	3.83	39	2.33	26	1.55	17	1.02	11	0.66
Natronobacterium_gregoryi_SP2_3624prts	Archaea	3624	864	23.84	661	18.24	482	13.3	415	11.45	330	9.11	296	8.17	211	5.82	168	4.64	138	3.81	113	3.12
Nitrososphaera_gargensis_Ga9.2	Archaea	3523	701	19.9	392	11.13	264	7.49	227	6.44	148	4.2	122	3.46	89	2.53	71	2.02	57	1.62	44	1.25
Pyrobaculum_aerophilum_2590prts	Archaea	2590	578	22.32	359	13.86	297	11.47	249	9.61	198	7.64	159	6.14	112	4.32	81	3.13	62	2.39	48	1.85
Thermocococcus_kodakarensis_2301prts	Archaea	2301	576	25.03	395	17.17	319	13.86	255	11.08	209	9.08	175	7.61	122	5.3	106	4.61	81	3.52	70	3.04
Arabidopsis_thaliana	Eukarayote	31477	7442	23.64	3472	11.03	2503	7.95	2114	6.72	1698	5.39	1475	4.69	1208	3.84	1021	3.24	871	2.77	702	2.23
Caenorhabditis_elegans	Eukarayote	26596	8207	30.86	4988	18.75	4294	16.15	4023	15.13	3329	12.52	3019	11.35	2445	9.19	943	3.55	765	2.88	621	2.33
Chlamydomonas_reinhardtii	Eukarayote	14337	2394	16.7	1387	9.67	1038	7.24	811	5.66	649	4.53	517	3.61	399	2.78	304	2.12	229	1.6	167	1.16
Dictyostelium_discoideum	Eukarayote	12746	2738	21.48	1472	11.55	994	7.8	864	6.78	714	5.6	631	4.95	549	4.31	400	3.14	302	2.37	239	1.88
Drosophila_melanogaster	Eukarayote	22005	5591	25.41	3227	14.66	2513	11.42	2217	10.07	1773	8.06	1582	7.19	1286	5.84	923	4.19	795	3.61	691	3.14
Tetrahymena_thermophila_SB210	Eukarayote	26976	7348	27.24	4723	17.51	3609	13.38	3032	11.24	2447	9.07	1960	7.27	1561	5.79	1180	4.37	910	3.37	670	2.48
Amphimedon_queenslandica_29758prts_UNASSEMBLED.fasta	Eukarayote	29758	4895	16.45	2553	8.58	1848	6.21	1581	5.31	1311	4.41	1106	3.72	929	3.12	626	2.1	493	1.66	340	1.14
Ashbya_gossypii_4760prts	Eukarayote	4760	855	17.96	550	11.55	441	9.26	384	8.07	310	6.51	275	5.78	247	5.19	204	4.29	174	3.66	144	3.03
Batrachochytrium_dendrobatidis_8610prts_UNASSEMBLED.fasta	Eukarayote	8610	1366	15.87	840	9.76	668	7.76	569	6.61	465	5.4	401	4.66	317	3.68	232	2.69	185	2.15	134	1.56
Capsaspora_owczarzaki_9794prts_UNASSEMBLED.fasta	Eukarayote	9794	2259	23.07	1225	12.51	887	9.06	757	7.73	631	6.44	522	5.33	440	4.49	314	3.21	241	2.46	182	1.86
Cyanidioschyzon_merolae_4995prts.fasta	Eukarayote	4995	972	19.46	567	11.35	422	8.45	351	7.03	275	5.51	224	4.48	170	3.4	137	2.74	107	2.14	80	1.6
Emiliania_huxleyi_35697prts_UNASSEMBLED.fasta	Eukarayote	35697	5955	16.68	3815	10.69	2986	8.36	2387	6.69	1815	5.08	1417	3.97	1060	2.97	786	2.2	543	1.52	335	0.94
Encephalitozoon_cuniculi_2008prts.fasta	Eukarayote	2008	344	17.13	249	12.4	201	10.01	183	9.11	154	7.67	125	6.23	86	4.28	47	2.34	34	1.69	25	1.25
Entamoeba_histolytica_PARTIALLY_ASSEMBLED_7959prts.fasta	Eukarayote	7959	1284	16.13	761	9.56	596	7.49	523	6.57	407	5.11	337	4.23	265	3.33	198	2.49	153	1.92	118	1.48
Guillardia_theta_24590prts_UNASSEMBLED.fasta	Eukarayote	24590	4243	17.25	2281	9.28	1793	7.29	1486	6.04	1144	4.65	890	3.62	646	2.63	476	1.94	347	1.41	250	1.02
Homo_sapiens_70225prts.fasta	Eukarayote	70225	12226	17.41	5774	8.22	4184	5.96	3389	4.83	2668	3.8	2294	3.27	1793	2.55	883	1.26	690	0.98	549	0.78
Leishmania_braziliensis_8084prts.fasta	Eukarayote	8084	1436	17.76	882	10.91	626	7.74	535	6.62	375	4.64	311	3.85	255	3.15	218	2.7	178	2.2	149	1.84
Monosiga_brevicollis_9188prts_UNASEMBLED.fasta	Eukarayote	9188	2121	23.08	1223	13.31	839	9.13	645	7.02	519	5.65	422	4.59	323	3.52	238	2.59	177	1.93	118	1.28
Phaeodactylum_tricornutum_10465prts.fasta	Eukarayote	10465	2550	24.37	1354	12.94	1077	10.29	915	8.74	716	6.84	601	5.74	483	4.62	381	3.64	294	2.81	206	1.97
Phytophthora_ramorum_15349prts_UNASSEMBLED.fasta	Eukarayote	15349	2858	18.62	1908	12.43	1606	10.46	1402	9.13	1194	7.78	1031	6.72	838	5.46	710	4.63	581	3.79	452	2.94
Plasmodiophora_brassicae_9720prts_UNASSEMBLED.fasta	Eukarayote	9720	2247	23.12	1378	14.18	1108	11.4	947	9.74	799	8.22	696	7.16	552	5.68	367	3.78	282	2.9	204	2.1
Plasmodium_falciparum_3D7_5353prts.fasta	Eukarayote	5353	1650	30.82	855	15.97	530	9.9	397	7.42	296	5.53	244	4.56	197	3.68	155	2.9	125	2.34	101	1.89
Schistosoma_mansoni_11723prts.fasta	Eukarayote	11723	2234	19.06	1202	10.25	917	7.82	718	6.12	537	4.58	413	3.52	302	2.58	208	1.77	167	1.42	124	1.06
Thelohanellus_kitauei_14792prts_UNASSEMBLED.fasta	Eukarayote	14792	1926	13.02	722	4.88	466	3.15	337	2.28	199	1.35	158	1.07	116	0.78	90	0.61	72	0.49	53	0.36
Trichoplax_adhaerens_11520prts_UNASSEMBLED.fasta	Eukarayote	11520	2738	23.77	1905	16.54	1583	13.74	1409	12.23	1193	10.36	1056	9.17	859	7.46	425	3.69	344	2.99	275	2.39
Ustilago_maydis_6806prts.fasta	Eukarayote	6806	1327	19.5	862	12.67	696	10.23	605	8.89	517	7.6	448	6.58	390	5.73	326	4.79	282	4.14	240	3.53
