# Supplementary material for: PVCbase: an integrated web resource for the PVC bacterial proteomes
Source: Database (Oxford). 2018 Apr 24;2018:bay042. doi: 10.1093/database/bay042 (PMC5915940; doi:10.1093/database/bay042)
Supplement: Supplementary Data [file bay042_supp.zip › Table_S4.XLSX]

## Sheet: Sheet1
Species	Organism	Prts	Disorder content (%)	LDR content (%)	>=10% DIS	Prts (%)	Res (%)	>=20% DIS	Prts (%)	Res (%)	>=30% DIS	Prts (%)	Res (%)	>=40% DIS	Prts (%)	Res (%)	>=50% DIS	Prts (%)	Res (%)	>=60% DIS	Prts (%)	Res (%)	>=70% DIS	Prts (%)	Res (%)	>=80% DIS	Prts (%)	Res (%)	>=90% DIS	Prts (%)	Res (%)	100% DIS	Prts (%)	Res (%)
Blastopirellula_marina_DSM3645_tax314230_NCBI_6025prt	Planctomycetes	6025	10.43	2.13	2061	34.21	7.88	1065	17.68	4.92	636	10.56	3.26	429	7.12	2.33	322	5.34	1.77	229	3.8	1.12	177	2.94	0.85	129	2.14	0.55	100	1.66	0.36	67	1.11	0.15
Gemmata_obscuriglobus_UQM2246_tax214688_NCBI_7756prt	Planctomycetes	7756	13.43	3.07	3542	45.67	11.2	1843	23.76	7.36	1051	13.55	4.47	680	8.77	2.95	484	6.24	2.17	318	4.1	1.41	208	2.68	0.85	148	1.91	0.55	102	1.32	0.29	57	0.73	0.12
Isosphaera_pallida_ATCC43644_tax575540_UniProt_3721prt	Planctomycetes	3721	17.23	5.33	2143	57.59	15.44	1116	29.99	10.77	650	17.47	7.22	395	10.62	4.67	252	6.77	3.11	169	4.54	2.26	99	2.66	1.23	55	1.48	0.56	32	0.86	0.3	20	0.54	0.09
Phycisphaera_mikurensis_NBRC102666_tax1142394UniProt_3269prt	Planctomycetes	3269	16.5	3.49	1935	59.19	14.55	1056	32.3	9.87	645	19.73	6.31	431	13.18	4.26	311	9.51	2.95	247	7.56	2.21	189	5.78	1.58	151	4.62	1.13	114	3.49	0.74	90	2.75	0.55
Pirellula_staleyi_DSM6068_tax530564_UniProt_4711prt	Planctomycetes	4711	11.45	3.11	1669	35.43	9.01	785	16.66	5.81	446	9.47	3.98	264	5.6	2.74	164	3.48	1.91	94	2	1.16	60	1.27	0.77	36	0.76	0.36	18	0.38	0.14	11	0.23	0.07
Planctomyces_brasiliensis_ATCC49424_tax756272_UniProt_4710prt	Planctomycetes	4710	12.37	2.71	1927	40.91	9.99	913	19.38	6.47	465	9.87	3.91	266	5.65	2.63	176	3.74	1.92	103	2.19	1.15	71	1.51	0.76	39	0.83	0.36	26	0.55	0.22	15	0.32	0.12
Planctomyces_limnophilus_DSM3776_tax521674_UniProt_4258prt	Planctomycetes	4258	11.43	3.01	1520	35.7	9.07	727	17.07	5.93	432	10.15	4.28	282	6.62	3.18	179	4.2	2.23	103	2.42	1.39	65	1.53	0.85	41	0.96	0.45	19	0.45	0.17	8	0.19	0.05
Planctomyces_maris_DSM8797_tax344747_NCBI_6480prt	Planctomycetes	6480	9.87	1.78	2072	31.98	7.37	929	14.34	4.21	517	7.98	2.67	327	5.05	1.76	225	3.47	1.27	156	2.41	0.79	100	1.54	0.45	69	1.06	0.26	49	0.76	0.19	32	0.49	0.09
Planctomycete_KSU-1_tax247490_NCBI_3600prt	Planctomycetes	3600	4.2	0.76	481	13.36	2.58	216	6	1.52	103	2.86	0.84	57	1.58	0.58	39	1.08	0.35	28	0.78	0.25	19	0.53	0.14	11	0.31	0.09	6	0.17	0.04	3	0.08	0.02
Rhodopirellula_baltica_SH1_tax243090_UniProt_7271prt	Planctomycetes	7271	15.78	3.75	3752	51.6	13.86	2182	30.01	9.63	1399	19.24	6.32	976	13.42	4.35	722	9.93	3.18	520	7.15	2.25	370	5.09	1.57	265	3.64	1.06	185	2.54	0.64	113	1.55	0.3
Rhodopirellula_europaea_6C_tax1263867_NCBI_6188prt	Planctomycetes	6188	15.18	3.52	3126	50.52	13.21	1678	27.12	8.6	1009	16.31	5.32	678	10.96	3.59	492	7.95	2.56	340	5.49	1.68	237	3.83	1.04	160	2.59	0.66	97	1.57	0.38	60	0.97	0.2
Rhodopirellula_maiorica_SM1_tax1265738_NCBI_7825prt	Planctomycetes	7825	12.8	2.82	3327	42.52	10.56	1743	22.27	6.81	1013	12.95	4.24	664	8.49	2.87	482	6.16	2.09	338	4.32	1.47	234	2.99	1	157	2.01	0.58	110	1.41	0.35	61	0.78	0.19
Rhodopirellula_sallentina_SM41_tax1263870_NCBI_6873prt	Planctomycetes	6873	15.31	3.96	3482	50.66	13.32	1956	28.46	9.03	1230	17.9	5.91	821	11.95	4.02	584	8.5	2.8	432	6.29	2.01	317	4.61	1.34	216	3.14	0.84	160	2.33	0.54	105	1.53	0.31
Rhodopirellula_sp_SWK7_tax595460_NCBI_7239prt	Planctomycetes	7239	14.22	3.47	3404	47.02	12.11	1895	26.18	8.02	1150	15.89	5.03	775	10.71	3.36	544	7.51	2.36	373	5.15	1.6	265	3.66	1.01	200	2.76	0.69	141	1.95	0.43	87	1.2	0.2
Schlesneria_paludicola_DSM18645_tax1123242_NCBI_6198prt	Planctomycetes	6198	10.44	2.3	2147	34.64	8.06	1080	17.42	4.87	662	10.68	3.38	439	7.08	2.47	306	4.94	1.78	202	3.26	1.15	139	2.24	0.82	88	1.42	0.48	46	0.74	0.23	21	0.34	0.08
Singulisphaera_acidiphila_DSM18658_tax886293_UniProt_7126prt	Planctomycetes	7126	12.41	2.63	3005	42.17	10.08	1451	20.36	6.28	808	11.34	3.88	500	7.02	2.51	342	4.8	1.8	217	3.05	1.1	138	1.94	0.7	92	1.29	0.43	50	0.7	0.17	26	0.36	0.07
Zavarzinella_formosa_DSM19928_tax1123508_NCBI_8123prt	Planctomycetes	8123	12.16	2.55	3365	41.43	9.89	1664	20.49	6.18	914	11.25	3.67	565	6.96	2.4	372	4.58	1.6	262	3.23	1.16	170	2.09	0.79	117	1.44	0.5	64	0.79	0.22	29	0.36	0.09
Akkermansia_muciniphila_ATCCBAA835_tax349741_UniProt_2137prt	Verrucomicrobia	2137	7.94	1.37	555	25.97	5.61	257	12.03	3.42	143	6.69	1.88	84	3.93	1.16	54	2.53	0.76	35	1.64	0.48	23	1.08	0.26	12	0.56	0.13	8	0.37	0.07	5	0.23	0.04
Chthoniobackter_flavus_tax497964_NCBI_6705prt	Verrucomicrobia	6705	10.41	2.07	2252	33.59	8.07	1084	16.17	4.98	625	9.32	3.26	405	6.04	2.29	287	4.28	1.75	197	2.94	1.25	122	1.82	0.76	82	1.22	0.5	51	0.76	0.28	27	0.4	0.07
Coraliomargarita_akajimensis_DSM45221_tax583355_UniProt_3110prt	Verrucomicrobia	3110	6.59	0.85	651	20.93	4.08	271	8.71	2.13	161	5.18	1.31	96	3.09	0.83	70	2.25	0.62	49	1.58	0.45	36	1.16	0.32	25	0.8	0.22	19	0.61	0.15	9	0.29	0.08
Methylacidiphilum_fumariolicum_SolV_tax1156937_NCBI_2208prt	Verrucomicrobia	2208	3.76	0.8	320	14.49	2.35	194	8.79	1.65	129	5.84	1.22	87	3.94	0.89	60	2.72	0.65	44	1.99	0.48	36	1.63	0.36	23	1.04	0.19	16	0.72	0.12	6	0.27	0.04
Methylacidiphilum_infernorum_V4_tax481448_UniProt_2470prt	Verrucomicrobia	2470	4.07	0.81	377	15.26	2.47	217	8.79	1.67	141	5.71	1.2	93	3.77	0.85	66	2.67	0.6	44	1.78	0.38	33	1.34	0.28	23	0.93	0.18	17	0.69	0.11	12	0.49	0.08
Opitutaceae_bacterium_TAV5_tax794903_UniProt_6011prt	Verrucomicrobia	6011	9.43	1.52	2049	34.09	6.74	840	13.97	3.48	455	7.57	1.9	285	4.74	1.2	197	3.28	0.83	137	2.28	0.61	93	1.55	0.38	62	1.03	0.23	45	0.75	0.14	29	0.48	0.08
Opitutus_terrae_DSM11246_tax452637_Uniprot_4588prt	Verrucomicrobia	4588	7.74	1.23	1239	27.01	5.11	492	10.72	2.67	275	5.99	1.7	172	3.75	1.21	113	2.46	0.9	79	1.72	0.66	55	1.2	0.39	32	0.7	0.21	20	0.44	0.12	12	0.26	0.07
Pedosphaera_parvula_Ellin514_tax320771_NCBI_6510prt	Verrucomicrobia	6510	6.94	0.93	1500	23.04	4.32	664	10.2	2.35	400	6.14	1.56	255	3.92	1.07	174	2.67	0.78	123	1.89	0.55	84	1.29	0.37	59	0.91	0.23	37	0.57	0.14	21	0.32	0.07
Rubritalea_marina_DSM17716_tax1123070_NCBI_2283prt	Verrucomicrobia	2283	7.08	0.97	549	24.05	4.71	207	9.07	2.36	93	4.07	1.2	54	2.37	0.78	31	1.36	0.48	23	1.01	0.38	14	0.61	0.24	11	0.48	0.18	7	0.31	0.09	1	0.04	0.01
Verrucomicrobiae_bacterium_DG1235_tax382464_NCBI_4884prt	Verrucomicrobia	4884	6.66	1.09	1007	20.62	4.15	436	8.93	2.31	252	5.16	1.47	163	3.34	1.02	119	2.44	0.84	80	1.64	0.42	66	1.35	0.33	52	1.06	0.27	36	0.74	0.13	25	0.51	0.09
Verrucomicrobium_spinosum_DSM4136_tax240016_NCBI_6466prt	Verrucomicrobia	6466	11.15	2.28	2347	36.3	8.76	1104	17.07	5.51	623	9.64	3.48	393	6.08	2.27	279	4.31	1.62	198	3.06	1.15	137	2.12	0.78	100	1.55	0.42	63	0.97	0.19	46	0.71	0.11
Chlamydia_trachomatis_D-UW3-Cx_tax272561_UniProt_895prt	Chlamydia	895	5.23	1.85	134	14.97	3.82	79	8.83	3.18	51	5.7	2.59	37	4.13	1.84	22	2.46	1.3	12	1.34	0.81	9	1.01	0.57	8	0.89	0.33	3	0.34	0.05	3	0.34	0.05
Chlamydophila_abortus_S26-3_tax218497_UniProt_932prt	Chlamydia	932	5.25	1.6	143	15.34	3.8	78	8.37	2.89	54	5.79	2.4	37	3.97	1.62	18	1.93	0.97	9	0.97	0.53	7	0.75	0.43	7	0.75	0.43	5	0.54	0.18	2	0.21	0.06
Chlamydophila_felis_Fe-C56_tax264202_UniProt_1013prt	Chlamydia	1013	5.24	1.64	158	15.6	3.82	87	8.59	2.88	60	5.92	2.37	34	3.36	1.57	18	1.78	0.95	9	0.89	0.54	9	0.89	0.54	8	0.79	0.51	5	0.49	0.13	3	0.3	0.08
Chlamydophila_pecorum_ATCCVR628-E58_tax331635_UniProt_988prt	Chlamydia	988	5.21	1.9	143	14.47	3.78	80	8.1	2.91	57	5.77	2.35	38	3.85	1.81	24	2.43	1.2	15	1.52	0.71	11	1.11	0.46	7	0.71	0.34	5	0.51	0.11	3	0.3	0.03
Chlamydophila_pneumoniae_CWL029_tax115713_NCBI_1033prt	Chlamydia	1033	5.06	1.58	165	15.97	3.63	88	8.52	2.71	54	5.23	2.16	36	3.48	1.59	23	2.23	1.17	20	1.94	1.08	13	1.26	0.81	10	0.97	0.42	8	0.77	0.21	4	0.39	0.06
Chlamydophila_psittaci_6BC_tax331636_UniProt_1217prt	Chlamydia	1217	5.28	1.5	192	15.78	3.75	111	9.12	2.88	69	5.67	2.08	46	3.78	1.44	25	2.05	0.78	15	1.23	0.59	11	0.9	0.46	9	0.74	0.37	6	0.49	0.16	3	0.25	0.06
Parachlamydia_acanthamoebae_UV7_tax765952_UniProt_2784prt	Chlamydia	2784	4.56	1.31	379	13.61	2.98	219	7.87	2.2	144	5.17	1.68	103	3.7	1.32	79	2.84	1.07	56	2.01	0.73	46	1.65	0.51	30	1.08	0.27	23	0.83	0.16	14	0.5	0.06
Protochlamydia_amoebophila_UWE25_tax264201_UniProt_2023prt	Chlamydia	2023	3.84	0.94	244	12.06	2.46	137	6.77	1.79	81	4	1.21	52	2.57	0.74	37	1.83	0.54	22	1.09	0.32	13	0.64	0.18	9	0.44	0.13	6	0.3	0.09	4	0.2	0.05
Simkania_negevensis_Z_tax331113_UniProt_2516prt	Chlamydia	2516	4.92	0.92	382	15.18	3.2	200	7.95	2.13	139	5.52	1.57	101	4.01	1.06	74	2.94	0.76	59	2.34	0.64	43	1.71	0.44	32	1.27	0.36	20	0.79	0.16	13	0.52	0.07
Waddlia_chondrophila_ATCC-VR1470_tax716544_UniProt_1919prt	Chlamydia	1919	4.88	0.83	293	15.27	2.97	158	8.23	1.82	92	4.79	1.35	59	3.07	0.91	37	1.93	0.47	27	1.41	0.32	19	0.99	0.26	11	0.57	0.13	10	0.52	0.12	5	0.26	0.03
Lentisphaera_araneosa_HTCC2155_tax313628_NCBI_5104prt	Lentisphaera	5104	5.39	0.7	819	16.05	3.1	310	6.07	1.5	184	3.61	0.92	126	2.47	0.7	89	1.74	0.45	66	1.29	0.29	57	1.12	0.24	53	1.04	0.21	24	0.47	0.07	19	0.37	0.05
Agrobacterium_fabrum_C58	non-PVC Bacteria	5344	6.93	1.35	1171	21.91	4.64	549	10.27	3.02	306	5.73	2.09	197	3.69	1.5	135	2.53	1.12	86	1.61	0.77	52	0.97	0.49	30	0.56	0.18	17	0.32	0.08	11	0.21	0.06
Aquifex_aeolicus_VF5_1553prts	non-PVC Bacteria	1553	1.62	0.09	69	4.44	0.55	30	1.93	0.3	11	0.71	0.13	7	0.45	0.08	3	0.19	0.03	2	0.13	0.02	2	0.13	0.02	1	0.06	0.01	1	0.06	0.01	0	0	0
Azotobacter_vinelandii_DJ	non-PVC Bacteria	4990	7.16	1.15	1254	25.13	4.77	667	13.37	3	417	8.36	2.03	317	6.35	1.63	254	5.09	1.33	201	4.03	1.01	165	3.31	0.81	138	2.77	0.63	102	2.04	0.39	72	1.44	0.26
Bacillus_subtilis_168	non-PVC Bacteria	4197	5.72	0.93	726	17.3	3.74	350	8.34	2.32	217	5.17	1.59	141	3.36	1.09	101	2.41	0.79	75	1.79	0.55	60	1.43	0.4	48	1.14	0.29	37	0.88	0.21	28	0.67	0.13
Bifidobacterium_longum_1725prts	non-PVC Bacteria	1725	13.38	3.7	739	42.84	11.21	374	21.68	7.73	214	12.41	5.13	137	7.94	3.57	82	4.75	2.23	54	3.13	1.44	28	1.62	0.79	20	1.16	0.59	11	0.64	0.27	4	0.23	0.07
Caulobacter_crescentus_CB15	non-PVC Bacteria	3720	9.46	1.89	1160	31.18	6.88	552	14.84	4.48	335	9.01	3.19	243	6.53	2.52	185	4.97	1.98	147	3.95	1.63	110	2.96	1.22	80	2.15	0.86	59	1.59	0.65	27	0.73	0.22
Chloroflexus_aurantiacus_3850prts	non-PVC Bacteria	3850	6.23	1.52	661	17.17	4.07	287	7.45	2.51	156	4.05	1.81	95	2.47	1.23	51	1.32	0.7	31	0.81	0.49	11	0.29	0.25	6	0.16	0.06	2	0.05	0.02	0	0	0
Corynebacterium_glutamicum_3093prts	non-PVC Bacteria	3093	10.74	2.17	1078	34.85	8.33	522	16.88	5.53	287	9.28	3.63	173	5.59	2.32	111	3.59	1.55	66	2.13	0.93	46	1.49	0.54	27	0.87	0.27	19	0.61	0.18	12	0.39	0.07
Dictyoglomus_turgidum_1743prts	non-PVC Bacteria	1743	1.08	0.11	49	2.81	0.33	23	1.32	0.21	12	0.69	0.15	8	0.46	0.11	8	0.46	0.11	5	0.29	0.07	2	0.11	0.05	1	0.06	0.01	1	0.06	0.01	1	0.06	0.01
E_coli_K12	non-PVC Bacteria	4306	5.24	0.78	671	15.58	3.22	294	6.83	1.96	166	3.86	1.24	99	2.3	0.77	64	1.49	0.54	43	1	0.32	29	0.67	0.21	21	0.49	0.15	10	0.23	0.04	8	0.19	0.02
Fusobacterium_nucleatum_2046prts	non-PVC Bacteria	2046	2.43	0.38	131	6.4	1.45	57	2.79	0.75	35	1.71	0.43	25	1.22	0.35	19	0.93	0.29	13	0.64	0.19	9	0.44	0.11	5	0.24	0.06	4	0.2	0.05	2	0.1	0.01
Gemmatimonas_aurantiaca_3932prts	non-PVC Bacteria	3932	9.91	1.74	1355	34.46	7.3	548	13.94	3.97	274	6.97	2.4	153	3.89	1.52	100	2.54	1.1	65	1.65	0.71	34	0.86	0.36	25	0.64	0.26	16	0.41	0.13	11	0.28	0.11
Lactobacillus_casei_ATCC334	non-PVC Bacteria	2708	6.83	1.36	524	19.35	4.78	266	9.82	3.27	152	5.61	2.24	96	3.55	1.4	61	2.25	0.84	40	1.48	0.5	29	1.07	0.25	22	0.81	0.16	16	0.59	0.11	12	0.44	0.07
Leptospira_interrogans_3676prts	non-PVC Bacteria	3676	3.85	0.79	386	10.5	2.2	166	4.52	1.3	96	2.61	0.87	51	1.39	0.55	36	0.98	0.46	23	0.63	0.3	16	0.44	0.25	8	0.22	0.19	3	0.08	0.1	1	0.03	0
Magnetospirillum_magneticumAMB1	non-PVC Bacteria	4514	9.2	2.39	1288	28.53	6.86	636	14.09	4.69	371	8.22	3.41	236	5.23	2.43	169	3.74	1.96	107	2.37	1.51	72	1.6	1.11	48	1.06	0.88	28	0.62	0.38	16	0.35	0.08
Mesoplasma_florum_683prts	non-PVC Bacteria	683	2.94	0.31	55	8.05	1.46	28	4.1	0.96	17	2.49	0.73	12	1.76	0.51	6	0.88	0.24	4	0.59	0.1	3	0.44	0.08	2	0.29	0.04	2	0.29	0.04	1	0.15	0.02
Moorella_thermoacetica_2451prts	non-PVC Bacteria	2451	4.54	0.82	339	13.83	2.67	149	6.08	1.59	78	3.18	1.02	45	1.84	0.67	23	0.94	0.44	11	0.45	0.25	5	0.2	0.12	5	0.2	0.12	1	0.04	0.01	1	0.04	0.01
Mycoplasma_genitalium_G37	non-PVC Bacteria	483	4.86	1.6	65	13.46	3.86	37	7.66	2.88	25	5.18	2.29	16	3.31	1.72	11	2.28	1.58	5	1.04	0.32	2	0.41	0.05	1	0.21	0.03	1	0.21	0.03	1	0.21	0.03
Pseudomonas_aeruginosa_ATCC15692	non-PVC Bacteria	5563	6.52	1.05	1115	20.04	4.2	469	8.43	2.46	240	4.31	1.48	156	2.8	1.02	103	1.85	0.75	72	1.29	0.59	54	0.97	0.47	38	0.68	0.24	20	0.36	0.12	13	0.23	0.08
Pseudomonas_fluorescens_SBW25	non-PVC Bacteria	6388	6.17	0.92	1229	19.24	4.04	527	8.25	2.24	291	4.56	1.42	181	2.83	0.97	118	1.85	0.68	77	1.21	0.43	55	0.86	0.31	35	0.55	0.21	22	0.34	0.12	14	0.22	0.06
Rhodospirillum_rubrum_3835prts	non-PVC Bacteria	3835	8.27	1.64	1061	27.67	5.76	491	12.8	3.61	280	7.3	2.5	173	4.51	1.7	113	2.95	1.19	73	1.9	0.79	40	1.04	0.46	25	0.65	0.29	16	0.42	0.16	10	0.26	0.08
Salinibacter_ruber_M31_2812prts	non-PVC Bacteria	2812	22.16	5.55	1988	70.7	21.04	1254	44.59	16.66	733	26.07	11.19	464	16.5	7.84	294	10.46	5.16	161	5.73	2.71	104	3.7	1.59	62	2.2	0.94	30	1.07	0.43	13	0.46	0.12
Salmonella_typhimurium_ATCC_700720	non-PVC Bacteria	4533	5.63	0.9	766	16.9	3.65	337	7.43	2.32	190	4.19	1.38	117	2.58	0.96	79	1.74	0.62	53	1.17	0.37	36	0.79	0.25	23	0.51	0.15	15	0.33	0.07	11	0.24	0.05
Shigella_dysenteriae_serotype_1	non-PVC Bacteria	3897	5.47	0.76	628	16.11	3.39	271	6.95	2.03	157	4.03	1.35	94	2.41	0.95	61	1.57	0.65	43	1.1	0.42	27	0.69	0.27	20	0.51	0.22	8	0.21	0.07	2	0.05	0.01
Staphylococcus_aureus_NCTC8325	non-PVC Bacteria	2889	8.05	3.19	488	16.89	6.54	259	8.97	5.26	161	5.57	4.37	124	4.29	4.03	94	3.25	3.58	75	2.6	3.25	54	1.87	2.5	33	1.14	0.64	17	0.59	0.15	12	0.42	0.06
Streptomyces_coelicolor_8038prts	non-PVC Bacteria	8038	18.59	5.04	4792	59.62	16.84	2787	34.67	12.64	1676	20.85	9.02	1034	12.86	6.18	667	8.3	4.1	449	5.59	2.83	306	3.81	1.82	207	2.58	1.13	135	1.68	0.64	80	1	0.28
Synechocystis_sp_3507prts	non-PVC Bacteria	3507	6.28	1.29	624	17.79	4.17	309	8.81	2.81	175	4.99	1.8	117	3.34	1.26	76	2.17	0.87	52	1.48	0.65	28	0.8	0.36	13	0.37	0.2	7	0.2	0.05	3	0.09	0.02
Thermanaerovibrio_acidaminovorans_1737prts	non-PVC Bacteria	1737	4.81	0.66	258	14.85	2.64	98	5.64	1.25	50	2.88	0.75	27	1.55	0.46	17	0.98	0.34	12	0.69	0.25	7	0.4	0.13	6	0.35	0.1	5	0.29	0.09	4	0.23	0.07
Thermodesulfovibrio_yellowstonii_1982prts	non-PVC Bacteria	1982	1.7	0.14	119	6	0.72	49	2.47	0.36	25	1.26	0.21	17	0.86	0.15	9	0.45	0.09	8	0.4	0.08	7	0.35	0.07	3	0.15	0.04	1	0.05	0.01	0	0	0
Thermotoga_maritima_1852prts	non-PVC Bacteria	1852	1.91	0.23	104	5.62	0.72	42	2.27	0.38	27	1.46	0.29	15	0.81	0.21	14	0.76	0.21	12	0.65	0.18	11	0.59	0.18	6	0.32	0.06	6	0.32	0.06	4	0.22	0.03
Thermus_termophilus_2227prts	non-PVC Bacteria	2227	4.96	0.64	318	14.28	2.57	134	6.02	1.35	80	3.59	0.89	51	2.29	0.64	34	1.53	0.44	28	1.26	0.37	21	0.94	0.25	16	0.72	0.18	13	0.58	0.15	8	0.36	0.06
Yersinia_pestis	non-PVC Bacteria	3909	5.62	0.95	643	16.45	3.54	274	7.01	2.17	142	3.63	1.21	92	2.35	0.89	52	1.33	0.5	33	0.84	0.28	16	0.41	0.11	13	0.33	0.1	8	0.2	0.04	5	0.13	0.02
Bathyarchaeota_archaeon_BA2_1761prts	Archaea	1761	2.86	0.18	176	9.99	1.37	88	5	0.89	44	2.5	0.55	21	1.19	0.32	13	0.74	0.23	8	0.45	0.15	6	0.34	0.12	5	0.28	0.1	3	0.17	0.07	2	0.11	0.03
Candidatus_Micrarchaeum_acidiphilum_1029prts	Archaea	1029	4.1	0.74	150	14.58	2.44	74	7.19	1.64	37	3.6	0.96	24	2.33	0.69	15	1.46	0.45	7	0.68	0.2	5	0.49	0.15	2	0.19	0.06	1	0.1	0.02	1	0.1	0.02
Halobacterium_salinarum_NRC-1	Archaea	2426	21.65	5.15	1574	64.88	20.52	1074	44.27	16.93	654	26.96	11.96	418	17.23	8.2	279	11.5	5.75	176	7.25	3.36	127	5.23	2.45	84	3.46	1.54	46	1.9	0.81	20	0.82	0.27
Haloterrigena_turkmenica_5113prts	Archaea	5113	24.67	6.42	3573	69.88	23.68	2519	49.27	20.24	1645	32.17	15.22	1048	20.5	10.68	709	13.87	7.49	460	9	4.94	322	6.3	3.36	218	4.26	2.25	133	2.6	1.33	63	1.23	0.4
Korarchaeum_cryptofilum_OPF8_1602prts	Archaea	1602	1.74	0.13	66	4.12	0.5	24	1.5	0.26	7	0.44	0.11	4	0.25	0.04	1	0.06	0.01	1	0.06	0.01	1	0.06	0.01	1	0.06	0.01	1	0.06	0.01	1	0.06	0.01
Lokiarchaeum_sp_GC14_5378prts	Archaea	5378	2.46	0.44	404	7.51	1.38	201	3.74	0.93	128	2.38	0.69	84	1.56	0.51	65	1.21	0.42	52	0.97	0.31	42	0.78	0.24	27	0.5	0.14	18	0.33	0.07	12	0.22	0.04
Methanocaldococcus_jannaschii_1787prts	Archaea	1787	1.11	0.07	59	3.3	0.39	21	1.18	0.19	12	0.67	0.11	2	0.11	0.02	1	0.06	0.01	0	0	0	0	0	0	0	0	0	0	0	0	0	0	0
Methanococcus_maripaludis_S2_1722prts	Archaea	1722	2.25	0.27	114	6.62	1.1	48	2.79	0.62	27	1.57	0.32	15	0.87	0.18	6	0.35	0.09	4	0.23	0.06	3	0.17	0.04	2	0.12	0.02	2	0.12	0.02	2	0.12	0.02
Methanopyrus_kandleri_AV19_1687prts	Archaea	1687	7.24	0.99	432	25.61	4.93	134	7.94	2.15	75	4.45	1.46	40	2.37	0.72	25	1.48	0.48	19	1.13	0.39	10	0.59	0.22	6	0.36	0.11	2	0.12	0.04	2	0.12	0.04
Methanothermobacter_thermautotrophicus_1868prts	Archaea	1868	4.28	0.62	244	13.06	2.2	107	5.73	1.25	55	2.94	0.74	33	1.77	0.45	21	1.12	0.3	12	0.64	0.19	7	0.37	0.09	3	0.16	0.04	2	0.11	0.03	1	0.05	0.02
Nanoarchaeum_equitans_Kin4-M_536prts	Archaea	536	1.26	0.24	24	4.48	0.62	14	2.61	0.44	6	1.12	0.25	3	0.56	0.15	1	0.19	0.04	1	0.19	0.04	1	0.19	0.04	1	0.19	0.04	1	0.19	0.04	1	0.19	0.04
Nanosalina_sp_1673prts	Archaea	1673	23.54	5.97	1031	61.63	22.42	745	44.53	19.39	525	31.38	15.23	386	23.07	12.14	285	17.04	9.05	210	12.55	6.78	138	8.25	4.43	105	6.28	3.39	68	4.06	1.94	31	1.85	0.54
Natronobacterium_gregoryi_SP2_3624prts	Archaea	3624	25.34	6.8	2540	70.09	24.46	1826	50.39	21.12	1204	33.22	16.14	769	21.22	11.31	504	13.91	7.96	338	9.33	5.39	239	6.59	3.42	159	4.39	2.1	96	2.65	1.03	42	1.16	0.35
Nitrososphaera_gargensis_Ga9.2	Archaea	3523	6.73	1.16	758	21.52	4.83	399	11.33	3.47	258	7.32	2.67	173	4.91	2	122	3.46	1.45	81	2.3	1.05	67	1.9	0.86	50	1.42	0.61	40	1.14	0.44	31	0.88	0.32
Pyrobaculum_aerophilum_2590prts	Archaea	2590	1.79	0.35	153	5.91	0.84	69	2.66	0.5	38	1.47	0.28	24	0.93	0.2	18	0.69	0.15	12	0.46	0.1	10	0.39	0.09	9	0.35	0.08	7	0.27	0.06	3	0.12	0.03
Thermocococcus_kodakarensis_2301prts	Archaea	2301	2.41	0.5	144	6.26	1.03	59	2.56	0.51	28	1.22	0.3	15	0.65	0.21	8	0.35	0.07	6	0.26	0.05	5	0.22	0.04	4	0.17	0.03	3	0.13	0.02	1	0.04	0.01
Amphimedon_queenslandica_29758prts_UNASSEMBLED	Eukarayote	29758	15.75	7.58	10887	36.59	13.94	7144	24.01	11.83	5175	17.39	9.92	3865	12.99	8.18	2890	9.71	6.49	2113	7.1	4.85	1557	5.23	3.48	1116	3.75	2.28	699	2.35	1.14	361	1.21	0.39
Arabidopsis_thaliana	Eukarayote	31477	17	7.97	13490	42.86	15.31	9289	29.51	13.22	6715	21.33	11.01	4733	15.04	8.76	3237	10.28	6.61	2165	6.88	4.76	1348	4.28	3.04	779	2.47	1.62	388	1.23	0.71	152	0.48	0.14
Ashbya_gossypii_4760prts	Eukarayote	4760	18.57	9.77	2272	47.73	16.86	1526	32.06	14.37	1103	23.17	12.05	727	15.27	9.18	505	10.61	6.9	339	7.12	5.01	199	4.18	3.06	116	2.44	1.79	45	0.95	0.52	16	0.34	0.08
Batrachochytrium_dendrobatidis_8610prts_UNASSEMBLED	Eukarayote	8610	18.56	8.8	3915	45.47	16.9	2736	31.78	14.76	1938	22.51	12.13	1379	16.02	9.47	955	11.09	7.03	661	7.68	5.06	407	4.73	3.19	227	2.64	1.68	101	1.17	0.7	22	0.26	0.1
Caenorhabditis_elegans	Eukarayote	26596	22.03	12.03	11685	43.94	20.75	8517	32.02	18.7	6550	24.63	16.5	4894	18.4	13.51	3644	13.7	10.63	2668	10.03	8.32	1804	6.78	5.81	1116	4.2	3.79	555	2.09	1.46	192	0.72	0.18
Capsaspora_owczarzaki_9794prts_UNASSEMBLED	Eukarayote	9794	26.79	16.31	6231	63.62	25.54	4537	46.32	22.74	3318	33.88	19.24	2369	24.19	15.23	1584	16.17	11.08	1037	10.59	7.52	640	6.53	4.66	342	3.49	2.25	162	1.65	0.83	49	0.5	0.13
Chlamydomonas_reinhardtii	Eukarayote	14337	26.72	14.34	8580	59.85	25.55	6048	42.18	22.77	4275	29.82	18.92	3024	21.09	15.11	2132	14.87	11.42	1449	10.11	7.86	969	6.76	5.02	606	4.23	2.77	334	2.33	1.11	140	0.98	0.28
Cyanidioschyzon_merolae_4995prts	Eukarayote	4995	20.37	10.33	2690	53.85	18.7	1680	33.63	15.41	1055	21.12	11.81	669	13.39	8.37	427	8.55	5.81	270	5.41	3.94	160	3.2	2.33	89	1.78	1.29	37	0.74	0.41	11	0.22	0.04
Dictyostelium_discoideum	Eukarayote	12746	24.38	15.78	6314	49.54	23.1	4609	36.16	20.86	3402	26.69	17.82	2568	20.15	14.98	1854	14.55	11.9	1332	10.45	8.79	927	7.27	6.14	578	4.53	3.66	309	2.42	1.68	102	0.8	0.23
Drosophila_melanogaster	Eukarayote	22005	33.63	22.26	13081	59.45	32.76	10366	47.11	30.94	8195	37.24	27.72	6445	29.29	24.33	4890	22.22	20.32	3419	15.54	15.81	2163	9.83	11.09	1101	5	5.82	385	1.75	1.84	65	0.3	0.06
Emiliania_huxleyi_35697prts_UNASSEMBLED	Eukarayote	35697	21.81	8.98	20931	58.64	20.2	13962	39.11	16.85	9818	27.5	13.42	7087	19.85	10.51	5149	14.42	8.03	3814	10.68	6.11	2710	7.59	4.33	1855	5.2	2.96	1106	3.1	1.64	455	1.27	0.56
Encephalitozoon_cuniculi_2008prts	Eukarayote	2008	7.33	2.79	463	23.06	5.65	266	13.25	4.4	160	7.97	3.25	116	5.78	2.67	76	3.78	1.95	52	2.59	1.4	39	1.94	0.86	24	1.2	0.51	13	0.65	0.31	5	0.25	0.13
Entamoeba_histolytica_PARTIALLY_ASSEMBLED_7959prts	Eukarayote	7959	9.84	4.37	2304	28.95	8.38	1365	17.15	6.59	926	11.63	5.28	639	8.03	4.2	467	5.87	3.3	337	4.23	2.6	230	2.89	1.86	156	1.96	1.29	81	1.02	0.64	13	0.16	0.08
Guillardia_theta_24590prts_UNASSEMBLED	Eukarayote	24590	19.27	9.1	12768	51.92	17.6	8863	36.04	15.07	6423	26.12	12.43	4627	18.82	9.86	3283	13.35	7.54	2272	9.24	5.44	1484	6.03	3.62	878	3.57	2	459	1.87	0.87	177	0.72	0.24
Homo_sapiens_70225prts	Eukarayote	70225	26.85	14.64	37551	53.47	25.63	28536	40.64	23.32	22167	31.57	20.57	17350	24.71	17.66	13428	19.12	14.47	10157	14.46	11.23	7529	10.72	8.1	5453	7.77	5.27	3686	5.25	3.01	2016	2.87	0.73
Leishmania_braziliensis_8084prts	Eukarayote	8084	27.04	14.62	4943	61.15	25.79	3516	43.49	23.17	2468	30.53	19.48	1736	21.47	15.71	1150	14.23	11.9	719	8.89	7.86	420	5.2	4.82	191	2.36	2.14	73	0.9	0.65	19	0.24	0.08
Monosiga_brevicollis_9188prts_UNASEMBLED	Eukarayote	9188	22.14	12.49	4978	54.18	20.46	3434	37.37	17.66	2528	27.51	14.79	1850	20.13	11.87	1313	14.29	9.06	901	9.81	6.57	601	6.54	4.45	360	3.92	2.53	180	1.96	1.12	51	0.56	0.18
Phaeodactylum_tricornutum_10465prts	Eukarayote	10465	20.43	9.89	5353	51.15	18.67	3464	33.1	15.75	2341	22.37	12.73	1591	15.2	9.76	1104	10.55	7.56	715	6.83	5.23	481	4.6	3.66	281	2.69	2	128	1.22	0.75	33	0.32	0.11
Phytophthora_ramorum_15349prts_UNASSEMBLED	Eukarayote	15349	21.43	10.94	8251	53.76	19.82	5698	37.12	17.01	4022	26.2	13.88	2860	18.63	10.95	1987	12.95	8.13	1316	8.57	5.59	859	5.6	3.65	521	3.39	2.13	278	1.81	1	80	0.52	0.2
Plasmodiophora_brassicae_9720prts_UNASSEMBLED	Eukarayote	9720	14.94	6.22	4329	44.54	12.9	2726	28.05	10.26	1823	18.76	7.97	1225	12.6	6.13	821	8.45	4.47	563	5.79	3.25	376	3.87	2.24	228	2.35	1.36	123	1.27	0.69	39	0.4	0.15
Plasmodium_falciparum_3D7_5353prts	Eukarayote	5353	23.69	14.58	2704	50.51	22.63	1787	33.38	19.22	1182	22.08	15.21	734	13.71	10.68	456	8.52	7.2	253	4.73	4.02	132	2.47	2.18	59	1.1	0.98	24	0.45	0.19	10	0.19	0.03
Schistosoma_mansoni_11723prts	Eukarayote	11723	20.37	9.46	5356	45.69	18.97	3767	32.13	16.5	2606	22.23	13.27	1739	14.83	9.81	1106	9.43	6.47	701	5.98	4.11	423	3.61	2.32	231	1.97	1.12	108	0.92	0.36	46	0.39	0.09
Tetrahymena_thermophila_SB210	Eukarayote	26976	18.84	10.47	10792	40.01	17.48	7605	28.19	15.46	5298	19.64	12.98	3621	13.42	10.29	2404	8.91	7.72	1455	5.39	5.26	775	2.87	3.06	383	1.42	1.43	146	0.54	0.39	33	0.12	0.04
Thelohanellus_kitauei_14792prts_UNASSEMBLED	Eukarayote	14792	8.65	3.06	3222	21.78	7.36	1941	13.12	6.16	1290	8.72	5.07	913	6.17	4.17	635	4.29	3.32	455	3.08	2.62	306	2.07	1.97	185	1.25	1.34	95	0.64	0.71	30	0.2	0.19
Trichoplax_adhaerens_11520prts_UNASSEMBLED	Eukarayote	11520	12.36	6.05	3458	30.02	10.75	2249	19.52	9.04	1567	13.6	7.47	1097	9.52	5.95	792	6.88	4.65	523	4.54	3.31	338	2.93	2.19	201	1.74	1.24	94	0.82	0.5	34	0.3	0.12
Ustilago_maydis_6806prts	Eukarayote	6806	34.31	21.02	4807	70.63	33.21	3611	53.06	30.82	2800	41.14	27.77	2138	31.41	24.12	1545	22.7	19.41	1094	16.07	14.83	731	10.74	10.39	414	6.08	5.71	182	2.67	2.15	48	0.71	0.18
